# Supplementary material for: Development and Internal Validation of a Model for Predicting Overall Survival in Subjects with MAFLD: A Cohort Study
Source: J Clin Med. 2024 Feb 19;13(4):1181. doi: 10.3390/jcm13041181 (PMC10889818; doi:10.3390/jcm13041181)
Supplement: Supplementary file 1 [file jcm-13-01181-s001.zip]

Archive with 3 entries (3 files):
- Figure S1.gif
- FigureS2.gif
- Supplementary materials.pdf
